# Supplementary material for: Determining the Preferred Orientation of Silver-Plating via X-ray Diffraction Profile
Source: Nanomaterials (Basel). 2021 Sep 17;11(9):2417. doi: 10.3390/nano11092417 (PMC8466463; doi:10.3390/nano11092417)
Supplement: Supplementary file 1 [file nanomaterials-11-02417-s001.zip]

Archive with 1 entries (1 files):
- nanomaterials-1360596-supplementary.pdf
